# Supplementary material for: Genetic Panel Screening of Nearly 100 Mutations Reveals New Insights into the Breed Distribution of Risk Variants for Canine Hereditary Disorders
Source: PLoS One. 2016 Aug 15;11(8):e0161005. doi: 10.1371/journal.pone.0161005 (PMC4985128; doi:10.1371/journal.pone.0161005)
Supplement: S1 Table — (XLS) [file pone.0161005.s001.xls]

## Sheet: Taul1
S1 Table. Number of studied dogs by breed.
A. Breeds with more than 30 dogs tested		Carrier frequencies of breed-relevant disorders (%)
Breed	N	Benign Familial Juvenile Epilepsy or Remitting Focal Epilepsy	Canine Multifocal Retinopathy 1 (cmr1)	Canine Multifocal Retinopathy 2 (cmr2)	Canine Multifocal Retinopathy 3 (cmr3)	Chondro-dysplasia	Cranio-mandibular Osteopathy (CMO)	Epidermolysis bullosa, dystrophic	Factor VII Deficiency (FVII)	Factor VIII Deficiency (FVIII) or Haemophilia A	Familial Nephropathy (FN)	Globoid Cell Leuko-dystrophy (GLD)	Glygocen Storage Disease, Type II (GSDII)	Glycogen Storage Disease, Type IIIa (GSDIIIa)	Glycogen Storage Disease, Type VII or Hereditary Phosphofructokinase (PFK) Deficiency	GM1 Gangliosidosis	Golden Retriever Ichtyosis	Golden Retriever Muscular Dystrophy (GRMD)	Golden Retriever Progressive Retinal Atrophy (GR_PRA 1)	Hyper- uricosuria (HUU)	Mucopoly-saccharidosis Type VII (MPSVII)	Multidrug resistance 1 (MDR1)	Neonatal Encephalopathy with Seizures (NEWS)	Poly-neuropathy	Primary Ciliary Dyskinesia (PCD)	Primary hereditary cataract (PHC)	Primary Hyperoxaluria (PH)	Primary lens luxation (PLL)	Progressive early-onset cerebellar ataxia	Pyruvate Kinase Deficiency (PKD)	Rod-Cone Dysplasia 3 (rcd3)	Skeletal Dysplasia 2 (SD2)	von Willebrand's disease, type I (vWD I)	von Willebrand's disease, type II (vWD II)	X-linked Hereditary Nephropathy (XLHN)	X-linked Progressive Retinal Atrophy 1 (XLPRA1)
Akita Inu	58
Alaskan Malamute	36																							30.6
American Hairless Terrier	115																											7.8
Australian Shepherd	140		5.7				0.7a													5		35				13.9
Barbet	39																																5.1a	2.6a
Bernese Mountain Dog	74																																1.4
Boerboel	212		38.2																	13.7
Brazilian Terrier	107		23.4a																		26.2												0.9a
Bulldog	34		5.9																	26.5
Chinese Crested Dog	48																											17.9			2.1a			4.2a
Chinook	47					10.6a																14.9a
Cirneco dell'Etna	34
Coton de Tulear	139			15.1																							10.1						10.4
Curly Coated Retriever	146													8.2
Danish-Swedish Farmdog	168																			7.7a		1.2a						22.0a						0.6a
East-Siberian Laika	30
English Cocker Spaniel	61										1.6				0
English Springer Spaniel	85										0				0
Finnish Hound	237								22.8a																				16.8
Finnish Lapphund	218				1.4a								7.1
Finnish Spitz	98
Flat Coated Retriever	122
German Shepherd Dog	82									0										0
Golden Retriever	168							1.2									43.5	0	14.3
Havanese	50
Irish Soft Coated Wheaten Terrier	39
Jack Russell Terrier	66																			12.1								3.4
Karelian Bear Dog	88					10.2
Kromfohrländer	160																			0.6a													8.1a
Labrador Retriever	164																													0		6.1
Lagotto Romagnolo	637	29.1																		8.2a														0.9a
Lancashire Heeler	40						2.5a																					23.7
Leonberger	57
Miniature Bull Terrier	33																											43.3
Mudi	31
Norrbottenspitz	103																												12.6a
Norwegian Elkhound, Grey	235					22.7																												23.1a
Old English Sheepdog	60																					16.7			15									1.8a
Parson Russell Terrier	176																			11.1								12.3
Poodle - Standard (FCI size standard) - Black, brown and white	51																						5.9
Poodle - Standard (FCI size standard) - Grey and apricot	38																						31.6
Pumi	34																											8.8
Pyrenean Mastiff	41
Pyrenean Sheepdog - Longhaired	36
Rhodesian Ridgeback	130
Saluki	33
Samoyed	46																																		0	0
Shiba	32															0
Swedish Vallhund	71																			4.2a
Tamaskan Dog	46
Tibetan Mastiff	47
Welsh Springer Spaniel	76								23.7a		13.2a
West Highland White Terrier	81						34.2					1.3																		0			0
White Swiss Shepherd Dog	67																					22.4
aFirst reported in the present study
B. Breeds with less than 30 dogs tested
Breed	N
Affenpinscher	1
Afghan Hound	22
Airedale Terrier	3
Alaskan Klee Kai	6
American Akita	4
American Bulldog	13
American Cocker Spaniel	6
American Foxhound	1
American Pit Bull Terrier	15
American Staffordshire Terrier	20
Appenzell Cattle Dog	3
Australian Cattle Dog	11
Australian Kelpie	15
Basenji	7
Basset Fauve de Bretagne	1
Beagle	16
Bearded Collie	2
Beauceron	14
Belgian Shepherd Dog - Groenendael	5
Belgian Shepherd Dog - Laekenois	2
Belgian Shepherd Dog - Malinois	2
Belgian Shepherd Dog - Tervueren	4
Bichon Frise	2
Black Russian Terrier	15
Bolognese	14
Border Collie	29
Border Terrier	3
Borzoi	14
Bouvier des Ardennes	1
Boxer	3
Braque du Bourbonnais	2
Briard	2
Brittany	3
Broholmer	15
Bull Terrier	4
Cairn Terrier	7
Canadian Eskimo Dog	1
Cane Corso	8
Cavalier King Charles Spaniel	27
Ceskoslovensky Vlcak	13
Chihuahua - Longhaired	4
Chihuahua - Smooth-haired	7
Collie Rough	16
Collie Smooth	23
Croatian Sheepdog	1
Dachshund - Miniature Longhaired	6
Dachshund - Miniature Shorthaired	7
Dachshund - Miniature Wirehaired	11
Dachshund - Rabbit Longhaired	5
Dachshund - Rabbit Shorthaired	4
Dachshund - Rabbit Wirehaired	3
Dachshund - Standard Longhaired	3
Dachshund - Standard Wirehaired	5
Dandie Dinmont Terrier	1
Deerhound	16
Dobermann	21
Dogo Canario	3
Dogue de Bordeaux	4
Dutch Shepherd Dog	1
Dutch Shepherd Dog - Longhaired	16
Dutch Shepherd Dog - Rough-haired	2
Dutch Shepherd Dog - Shorthaired	7
English Foxhound	5
English Toy Terrier	1
Entlebucher Mountain Dog	8
Estonian Hound	2
Eurasier	8
Field Spaniel	6
Fox Terrier - Smooth	1
Fox Terrier - Wire	1
French Bulldog	21
German Hunting Terrier	22
German Pinscher	23
German Shepherd Dog - Longhaired	22
German Spaniel	1
German Spitz - Medium size Spitz - Black and brown	1
German Spitz - Medium size Spitz - Other colours	3
German Spitz - Miniature Spitz - Black and brown	5
German Spitz - Miniature Spitz - Other colours	11
German Wirehaired Pointer	3
Giant Schnauzer - Black	2
Giant Schnauzer - Pepper and salt	1
Great Dane - Black and harlequin	6
Great Dane - Blue	5
Great Dane - Fawn and brindle	4
Greater Swiss Mountain Dog	17
Greyhound	10
Griffon Belge	1
Hokkaido	1
Hovawart	3
Hungarian Greyhound	13
Ibizan Hound - Wirehaired	28
Icelandic Sheepdog	6
Irish Red and White Setter	2
Irish Red Setter	3
Irish Terrier	4
Irish Water Spaniel	3
Irish Wolfhound	10
Italian Greyhound	15
Japanese Spitz	6
Keeshond	1
Kerry Blue Terrier	26
King Charles Spaniel or English Toy Spaniel	5
Kishu	1
Kooikerhondje	8
Landseer	1
Lapponian Herder	18
Little Lion Dog	4
Longhaired Whippet	1
Manchester Terrier	7
Mastiff	22
Miniature Pinscher	6
Miniature Schnauzer - Black	1
Miniature Schnauzer - Black and silver	2
Miniature Schnauzer - Pepper and salt	1
Miniature Schnauzer - White	3
Newfoundland	21
Norwegian Elkhound, Black	1
Norwich Terrier	5
Nova Scotia Duck Tolling Retriever	15
Papillon	25
Patterdale Terrier	1
Pekingese	7
Peruvian Hairless Dog - Large	4
Peruvian Hairless Dog - Medium sized	2
Phalene	16
Pharaoh Hound	28
Polish Lowland Sheepdog	3
Pomeranian	8
Poodle - Medium size (FCI size standard) - Black, brown and white	19
Poodle - Medium size (FCI size standard) - Grey and apricot	10
Poodle - Miniature (FCI size standard) - Black, brown and white	12
Poodle - Miniature (FCI size standard) - Grey and apricot	20
Poodle - Standard (AKC size standard)	1
Poodle - Toy (FCI size standard)	9
Portuguese Podengo - Smooth-haired Miniature	2
Portuguese Podengo - Wirehaired Medium sized	2
Portuguese Podengo - Wirehaired Miniature	6
Portuguese Water Dog	5
Pug	13
Pyrenean Mountain Dog or Great Pyrenees	10
Pyrenean Sheepdog - Shorthaired	22
Rat Terrier	5
Russian Toy Dog - Longhaired	2
Russian-European Laika	9
Saarloos Wolfdog	18
Saint Bernard - Longhaired	8
Saint Bernard - Shorthaired	2
Schapendoes	2
Schipperke	5
Schnauzer - Pepper and salt	1
Scottish Terrier	17
Sealyham Terrier	1
Shar Pei	5
Shetland Sheepdog	26
Shih Tzu	2
Shikoku	14
Siberian Husky	14
Sloughi	2
Slovakian Chuvach	26
Spaniel de Pont-Audemer	4
Spanish Greyhound	24
Spanish Water Dog	21
Staffordshire Bull Terrier	16
Swedish Elkhound	11
Tibetan Spaniel	14
Tibetan Terrier	15
Toy Fox Terrier	5
Vizsla - Shorthaired	3
Vizsla - Wirehaired	1
Volpino Italiano	27
Weimaraner - Longhaired	5
Welsh Corgi Cardigan	14
Welsh Corgi Pembroke	6
Welsh Terrier	3
West-Siberian Laika	1
Whippet	17
Wirehaired Pointing Griffon Korthals	4
Yorkshire Terrier	12
