# Supplementary material for: Genetic Panel Screening of Nearly 100 Mutations Reveals New Insights into the Breed Distribution of Risk Variants for Canine Hereditary Disorders
Source: PLoS One. 2016 Aug 15;11(8):e0161005. doi: 10.1371/journal.pone.0161005 (PMC4985128; doi:10.1371/journal.pone.0161005)
Supplement: S2 Table — (XLS) [file pone.0161005.s002.xls]

## Sheet: Taul1
S2 Table. Disease variants screened in the study.
Disorder	Online Mendelian Inheritance in Animals (OMIA) entry
Achromatopsia or Cone Degeneration (CD); variant originally found in German Shorthaired Pointer	001676-9615
Adult-onset Neuronal Ceroid Lipofuscinosis; variant originally found in Tibetan Terrier	001552-9615
Autosomal Dominant Progressive Retinal Atrophy (ADPRA)	001346-9615
Benign Familial Juvenile Epilepsy or Remitting Focal Epilepsy	001596-9615
Bleeding disorder due to P2RY12 defect	001564-9615
C3 deficiency	000155-9615
Canine Cyclic Neutropenia (Gray Collie Syndrome)	000248-9615
Canine Multifocal Retinopathy 1 (cmr1); variant originally found in Mastiff-related breeds	001444-9615
Canine Multifocal Retinopathy 2 (cmr2); variant originally found in Coton de Tulear	001553-9615
Canine Multifocal Retinopathy 3 (cmr3); variant originally found in Lapponian Herder	001554-9615
Cavalier King Charles Spaniel Muscular Dystrophy (CKCS-MD)	001081-9615
Cerebellar abiotrophy or neonatal cerebellar cortical degeneration (NCCD)	000175-9615
Chondrodysplasia; variant originally found in Norwegian Elkhound and Karelian Bear Dog	001886-9615
Cone-rod Dystrophy (crd SWD); variant originally found in Standard Wire-haired Dachshund	001455-9615
Congenital Keratoconjuctivitis Sicca and Ichtyosiform Dermatosis (CKCSID) or Dry Eye Curly Coat Syndrome	001683-9615
Congenital Stationary Night Blindness (CSNB)	001222-9615
Craniomandibular Osteopathy (CMO)	000236-9615
Ectodermal dysplasia or Skin Fragility Syndrome (ED-SFS)	001864-9615
Epidermolysis bullosa, dystrophic	000341-9615
Epidermolytic Hyperkeratosis	001415-9615
Episodic falling (EF)	001592-9615
Factor IX Deficiency or Haemophilia B; variant originally found in Lhasa Apso	000438-9615
Factor IX Deficiency or Haemophilia B; variant p.Gly379Glu	000438-9615
Factor VII Deficiency	000361-9615
Factor VIII Deficiency or Haemophilia A; variant originally found in German Shepherd	000437-9615
Familial Nephropathy (FN); variant originally found in English Cocker Spaniel	000710-9615
Familial Nephropathy (FN); variant originally found in English Springer Spaniel	000710-9615
Fetal-onset Neuroaxonal Dystrophy (FNAD)	000715-9615
Gallbladder Mucocele Formation	001524-9615
Generalized Progressive Retinal Atrophy; variant originally found in Schapendoes	001521-9615
Glanzmann Thrombasthenia (GT), Type I; variant originally found in Pyrenean Mountain Dog	001000-9615
Globoid Cell Leukodystrophy (GLD) or Krabbe's disease; variant originally found in Terriers	000578-9615
Glygocen Storage Disease, Type Ia (GSDIa)	000418-9615
Glygocen Storage Disease, Type II or Pompe's disease	000419-9615
Glycogen Storage Disease, Type IIIa (GSDIIIa)	001577-9615
Glycogen Storage Disease VII or Hereditary Phosphofructokinase (PFK) Deficiency	000421-9615
GM1 Gangliosidosis; variant originally found in Portuguese Water Dog	000402-9615
GM1 Gangliosidosis; variant originally found in Shiba Dog	000402-9615
GM1 Gangliosidosis; variant originally found in Alaskan Husky	000402-9615
GM2 Gangliosidosis, type II	001462-9615
Golden Retriever Ichtyosis	001588-9615
Golden Retriever Progressive Retinal Atrophy (GR_PRA 1)	001572-9615
Hyperekplexia or Startle disease	001594-9615
Hyperuricosuria and Hyperuricemia (HUU) or Urolithiasis	001033-9615
Hypocatalasia or Acatalasemia	001138-9615
Hypothyroidism; variant originally found in Tenterfield Terrier	000536-9615
Hypothyroidism; variant originally found in Toy Fox and Rat Terrier	000536-9615
L-2-hydroxyglutaric Aciduria (L2HGA); variant originally found in Staffordshire Bull Terrier	001371-9615
Malignant hyperthermia (MH)	000621-9615
May-Hegglin Anomaly (MHA)	001608-9615
Mucopolysaccharidosis Type IIIa (MPSIIIA); variant originally found in Dachshund	001309-9615
Mucopolysaccharidosis Type VII (MPSVII); variant originally found in Terrier Brazileiro	000667-9615
Multidrug resistance 1 (MDR1)	001402-9615
Muscular Dystrophy, Duchenne type or Golden Retriever Muscular Dystrophy (GRMD)	001081-9615
Musladin-Lueke Syndrome	001509-9615
Myotonia; variant originally found in Australian Cattle Dog	000698-9615
Myotonia; variant originally found in Miniature Schnauzer	000698-9615
Myotubular Myopathy 1 or X-linked Myotubular Myopathy	001508-9615
Narcolepsy; variant originally found in Doberman	000703-9615
Neonatal Encephalopathy with Seizures (NEWS)	001471-9615
Neuronal Ceroid Lipofuscinosis 1 (NCL1)	001504-9615
Neuronal Ceroid Lipofuscinosis 2 (NCL2)	001472-9615
Neuronal Ceroid Lipofuscinosis 5 (NCL5)	001482-9615
Neuronal Ceroid Lipofuscinosis 10 (NCL10)	001505-9615
Osteogenesis Imperfecta (OI); variant originally found in Dachshund	001483-9615
Persistant Müllerian Duct Syndrome (PMDS); variant originally found in Miniature Schnauzer	000791-9615
Polycystic Kidney Disease (PKD); variant originally found in Bull Terrier	000807-9615
Polyneuropathy; variant originally found in Alaskan Malamute	001292-9615
Polyneuropathy; variant originally found in Greyhound	001292-9615
Primary Ciliary Dyskinesia (PCD)	001540-9615
Primary Hereditary Cataract (PHC); variant originally found in Australian Shepherd	001758-9615
Primary Hyperoxaluria (PH); variant originally found in Coton de Tulear	001672-9615
Primary Lens Luxation (PLL)	000588-9615
Primary Open Angle Glaucoma; variant originally found in Beagle	001870-9615
Progressive early-onset cerebellar ataxia; variant originally found in Finnish Hound	001692-9615
Pyruvate Dehydrogenase Deficiency	001406-9615
Pyruvate Kinase Deficiency of Erythrocyte; variant originally found in Beagle	000844-9615
Pyruvate Kinase Deficiency of Erythrocyte; variant originally found in Labrador Retriever	000844-9615
Pyruvate Kinase Deficiency of Erythrocyte; variant originally found in Pug	000844-9615
Pyruvate Kinase Deficiency of Erythrocyte; variant originally found in West Highland White Terrier	000844-9615
Rod-cone Dysplasia 1 (rcd1); variant originally found in Irish Setter	000882-9615
Rod-cone Dysplasia 1a (rcd1a); variant originally found in Sloughi	001669-9615
Rod-cone Dysplasia 3 (rcd3)	001314-9615
Skeletal Dysplasia 2 (SD2)	001772-9615
Trapped Neutrophil Syndrome (TNS)	001428-9615
Von Willebrand's Disease (vWD) Type I	001057-9615
Von Willebrand's Disease (vWD) Type II	001339-9615
Von Willebrand's Disease (vWD) Type III; variant originally found in Kooikerhondje	001058-9615
Von Willebrand's Disease (vWD) Type III; variant originally found in Shetland Sheepdog	001058-9615
X-linked Hereditary Nephropathy (XLHN)	001112-9615
X-Linked Progressive Retinal Atrophy 1 (XLPRA1)	000831-9615
X-linked Severe Combined Immunodeficiency (XSCID); variant originally found in Basset Hound	000899-9615
X-linked Severe Combined Immunodeficiency (XSCID); variant originally found in Cardigan Welsh Corgi	000899-9615
