# Supplementary material for: Genetic Panel Screening of Nearly 100 Mutations Reveals New Insights into the Breed Distribution of Risk Variants for Canine Hereditary Disorders
Source: PLoS One. 2016 Aug 15;11(8):e0161005. doi: 10.1371/journal.pone.0161005 (PMC4985128; doi:10.1371/journal.pone.0161005)
Supplement: S3 Table — (XLS) [file pone.0161005.s003.xls]

## Sheet: Taul1
	S3 Table. Sequencing primers
Disorder	Disorder	Gene and mutation	Forward primer	Reverse primer
Catalase Deficiency	Catalase Deficiency	CAT c.979G>A (p.Ala327Thr)	AAGGCAGATGCTGAACTGGT	ATTTTGTCAGGGCTGGGCTC
Chondrodysplasia (Dwarfism)	Chondrodysplasia (Dwarfism)	ITGA10 c.2083C>T (p.Arg695*)	CAGCCATCAGTGTGGTTCAG	AAACCGCAAATCTGGACAGG
Craniomandibular Osteopathy (CMO)	Craniomandibular Osteopathy (CMO)	SLC37A2 c.1332C>T (p.Asp444Asp)	CCTCCTTTCCTCTCCACTCC	GCGCAGAACACAACATCAGA
Factor VII (FVII) Defiency	Factor VII (FVII) Deficiency	F7 c.407G>A (p.Gly136Glu)	GGGCTAAGCTCTTCAGACGT	GAGCGGGCACAGATGTAGTA
Familial Neopathy (FN)	Familial Nephropathy (FN)	COL4A4 c.115A>T (p.Lys40*)	CATCAGCCCTCTCACCAAGC	CCCGAGACCCTTTTTCAGGA
Hyperuricosuria (HUU)	Hyperuricosuria (HUU)	SLC2A9 c.616G>T (p.Cys188Phe)	GGCTCTGACCAGTCTTCCTT	GGGTCACAGTGGGTCAGTAG
Multi-drug resistance (MDR1)	Multi-drug resistance 1 (MDR1)	ABCB1 c.295_298delAGAT (p.Asp75fs)	GCAAACTATCCATGAAACTGTGC	CAAAGAGCCCAACCTGTGAC
Multifocal Retinopathy 1 (cmr1)	Multifocal Retinopathy 1 (cmr1)	BEST1 c.73C>T (p.Arg25*)	CCATGACCGTCACCTACTCA	TTCCAAGACCCAGCTGTACC
Multifocal Retinopathy 3 (cmr3)	Multifocal Retinopathy 3 (cmr3)	BEST1 c.1388delC (p.Pro463fs)	CTGCTTTGGTCCTTTGTCCC	AGATGATGTTCAGGGGTCCC
Myotonia Congenita	Myotonia Congenita	CLCN1 c.2665insA (p.Arg889fs)	CCTTGTGCGAATCTGCTCTT	AGCCCCAGTTCCATCCTC
Primary Lens Luxation (PLL)	Primary Lens Luxation (PLL)	ADAMTS17 c.1473+1G>A	CTTCTTGCCTTCTCTTGACTGACAGA	CGACAGAAGCCAGATGCTCCTT
Progressive Early-Onset Cerebeller Ataxia	Progressive Early-Onset Cerebellar Ataxia	SEL1L c.1972T>C (p.Ser658Pro)	CTTGGCTGAAGGATTTGTTG	TGAGCACATTCCAAAGAAAGC
Rod-Cone Dysplasia 3 (rcd3)	Rod-Cone Dysplasia 3 (rcd3)	PDE6A c.1940delA (p.Asn616fs)	CAGGACTGGGTGAGGATGAT	AGCCATGCAGCTACTGATGAT
von Willebrand's disease, type 1	von Willebrand's disease, type I	VWF c.7437G>A (p.Ser2479Ser)	ACTCACCAGCACACACCAG	CTCATCTCTGGCCCTGAACC
von Willebrand's disease, type II	von Willebrand's disease, type II	VWF c.4937A>G (p.Asn1646Ser)	CAGGAAACCCCGCTTCTGAT	ACCGGGGTTTGACTAAAGGC
